# Supplementary material for: Assessment of Various Density Functional Theory Methods for Finding Accurate Structures of Actinide Complexes
Source: Molecules. 2022 Feb 23;27(5):1500. doi: 10.3390/molecules27051500 (PMC8911565; doi:10.3390/molecules27051500)
Supplement: Supplementary file 1 [file molecules-27-01500-s001.zip]

Archive with 1 entries (1 files):
- molecules-1576012-supplementary.pdf
